# Supplementary material for: Levels of DNA methylation and transcript accumulation in leaves of transgenic maize varieties
Source: Environ Sci Eur. 2016 Nov 23;28(1):29. doi: 10.1186/s12302-016-0097-2 (PMC5120055; doi:10.1186/s12302-016-0097-2)
Supplement: Supplementary file 1 — Additional file 1. Output results of NormFinder algorithm used for determining the best endogenous normalizer genes. Leunig (LUG) and Membrane protein PB1A10.07c (MEP) showed the best combination of two normalizer genes with a stability value of 0.025. [file 12302_2016_97_MOESM1_ESM.xlsx]

## Sheet: NormFinder Output
Additional file 1. Output results of NormFinder algorithm used for determining the best endogenous normalizer genes
Gene name	Stability value			Best gene	LUG
MEP	0.0365157			Stability value	0.0275878
LUG	0.0275878
CUL	0.0480107			Best combination of two genes	MEP and LUG
FPGS	0.0403729			Stability value for best combination of two genes	0.024863
UBPC	0.0931426
Intragroup variation
Group identifier	1	2
MEP	0.0166849	0.00123602
LUG	0.00146563	0.00469173
CUL	0.0336801	0.00133551
FPGS	0.0303281	0.000279331
UBPC	0.0198078	0.0497902
Intergroup variation
Group identifier	1	2
MEP	0.0425036	-0.0425036
LUG	-0.00142718	0.00142718
CUL	0.0426698	-0.0426698
FPGS	-0.0442368	0.0442368
UBPC	-0.0395094	0.0395094
